# Supplementary material for: Exploiting Blood Transport Proteins as Carborane Supramolecular Vehicles for Boron Neutron Capture Therapy
Source: Nanomaterials (Basel). 2023 May 31;13(11):1770. doi: 10.3390/nano13111770 (PMC10254601; doi:10.3390/nano13111770)
Supplement: Supplementary file 1 [file nanomaterials-13-01770-s001.zip]

Archive with 1 entries (1 files):
- nanomaterials-2386494-supplementary.pdf
